# Supplementary material for: Metabolomics Profiling of Cystic Renal Disease towards Biomarker Discovery
Source: Biology (Basel). 2021 Aug 13;10(8):770. doi: 10.3390/biology10080770 (PMC8389671; doi:10.3390/biology10080770)
Supplement: Supplementary file 1 [file biology-10-00770-s001.zip]

Archive with 1 entries (1 files):
- biology-1264082-supplementary.pdf
